# Supplementary material for: Design, Synthesis and Pharmacological Evaluation of Novel Conformationally Restricted N-arylpiperazine Derivatives Characterized as D2/D3 Receptor Ligands, Candidates for the Treatment of Neurodegenerative Diseases
Source: Biomolecules. 2022 Aug 12;12(8):1112. doi: 10.3390/biom12081112 (PMC9405847; doi:10.3390/biom12081112)
Supplement: Supplementary file 1 [file biomolecules-12-01112-s001.zip]

Archive with 1 entries (1 files):
- biomolecules-1837816-supplementary.pdf
